# Supplementary material for: Looking at New Unexpected Disease Targets in LMNA-Linked Lipodystrophies in the Light of Complex Cardiovascular Phenotypes: Implications for Clinical Practice
Source: Cells. 2020 Mar 20;9(3):765. doi: 10.3390/cells9030765 (PMC7140635; doi:10.3390/cells9030765)
Supplement: Supplementary file 1 [file cells-09-00765-s001.zip]

Archive with 2 entries (2 files):
- Figure 3a.wmv
- Figure 3b.wmv
